# Supplementary material for: Retrospective case-control non-inferiority analysis of intravenous lidocaine in a colorectal surgery enhanced recovery program
Source: BMC Anesthesiol. 2017 Jan 31;17:16. doi: 10.1186/s12871-017-0306-6 (PMC5282801; doi:10.1186/s12871-017-0306-6)
Supplement: Additional file 1: — Database. Raw, de-identified data in an excel spreadsheet. (XLSX 93 kb) [file 12871_2017_306_MOESM1_ESM.xlsx]

## Sheet: Master
									PRE		Operative			Medications				PERI		Operative		Medications								Matching criteria				NRS Pain Assessment										Morphine Equivalents (mg)
	Study #	Analgesia	# in lido or ERAS list	Procedure	Ht (cm)	Wt (kg)		Oxycodone	Hydrocodone	Tramadol	Fentanyl	Morphine	Methadone	Hydromorphone	MORPHINE EQUIVALEN		Lidocaine (mg)	Ketamine (mg)	Mag. Sulfate (mg)	Morphine P.F (mg)	Propofol (mg)	Fentanyl I.V (mg)	Fentanyl neuroaxial	Hydromorphone (mg)	Acetoaminophin (mg)	Methadone (mg)	Ketorolac (mg)	MORPHINE EQUIVALENT		Age (yr)	Gender	Chronic pain		NRS RR	NRS 12h	NRS 24h	NRS 36h	NRS 48h	NRS 60h	NRS 72h	NRS 84h	NRS 96h		M_RR	M_12h	M_24h	M_36h	M_48h	M_60h
Lidocaine	13	0	54	151	165.1	104.4									0		569	0	0	0	280	0.1		2	0	10		37		52	1	1		5	6	0	0	5		6		7		16.7	32	101.6	58	70	46.7
ERAS		1	169		167.6	72.303		5 mg X 4 hrs							15		947.08	247.88	2300	0.1	200	0		0	0	0		10		50	1	1		2	8	6	7	9	5	5.5	3	8		10	22.5	37.5	22.5	82.5	105
Lidocaine	14	0	69	167	160	50.7			10 mg X 6 hrs						13.334		60	0	0	0	200	0.25		2.4	0	0		29.5		40	1	1		10	6	7	5	9	2	7	6	7		62.7	63.3	68.7	114.8	72.7	118.7
ERAS		1	46		165.1	46.811				50 mg X PRN					3.334		524.817	70.702	1250	0.1	90	0		0	0	0		10		39	1	1		9	6	6	9	5	8	5	8	8		5	37.5	58	115	79.6	74.7
Lidocaine	15	0	70	168	162.6	64.1			5 mg X 6 hrs						6.667		722.5	100	0	0	826.69	0.1		0.5	1000	0		9.5		37	1	1		0	8	7		6		5				0	5.3	25.3	18.4	48.3	40.7
ERAS		1	233		170.2	111.131									0		608.6	241.96	2000	0.3	200	0		0	0	0		30		39	1	1		0	5	7	6	7	5.5	5.5	4			0	0	42.5	26.5	16	16
Lidocaine	16	0	73	171	175.3	114.8		30 mg X 6 hrs					40 mg X 8 hrs		219.996		559	100	1000	0	200	0.25		2	0	0		27.5		50	1	1		7	9	10	10	9	8	7	8	6		80.5	204.7	268	369.5	406.9	339.7
ERAS		1	7		154.9	52.182							10 mg X4 hrs		79.9998		580	40	1600	0.2	150	0		0.5	0	0		22.5		50	1	1		7	8	4	4	6	4	7	5	9		35	45	245	103	73.7	193.3
Lidocaine	17	0	74	172	157.5	62.596			5 mg X 6 hrs					1 mg X OD	11.667		1160	0	0	0	120	0.3		0	0	20		61		49	1	1		5	9	3	3	0	2	0				2.5	30.7	49.3	17.3	5.5	16
ERAS		1	245		160	56.246							20 mg X 5 times	16 mg X Q4H	239.998		127.52	48.87	1550	0	150	0		0	0	0		0		49	1	1		8	8	7	9	8	8	8	6	7		72	72	256	304	72	112
Lidocaine	18	0	77	175	161.3	93.7							20 mg X 8 hrs		79.998		495	0	0	0	200	0.7		0	1000	10		69		33	1	1		10	8	10	3	2	6	6	5	8		28	113.3	175.7	352	239.7	92.8
ERAS		1	166		165.1	78.019									0		604.552	60	2000	0	200	0		0	0	0		0		33	1	1		3	2	2	0	5	7					7.7	10	22.5	30	47.5	47.5
Lidocaine	19	0	90	188	175.3	123.832			10 mg X 6 hrs						13.334		637	0	0	0	300	0.25		0	1000	0		17.5		57	1	1		7	10	9	8	9	10	8.5	6	9		15.3	32	10	32.3	65.1	54.7
ERAS		1	177		171.5	57		10 mg X BD							10		259	98.7	2000	0.25	50	0		0	0	0		25		60	1	1		5	0			2						15	15	15	22.5	22.5	22.5
Lidocaine	20	0	91	189	160	63.957		10 mg X 4 hrs			fentanyl 0.05 mg/ml injection				30.35		584	0	0	0	110	0.05		2	0	0		45		65	1	1		4	4	0	0	0	6	9	3	8		0	12.5	37.5	5	7.5	1.25
ERAS		1	222		152.4	62.324		5 mg X QD							10		306	89.205	2250	0	170	0		0	0	0		0		65	1	1		0	0		0	0	2	2	7	7		0	0	0	15	0	0
Lidocaine	21	0	94	192	152.4	105.688								2 mg oral X OD	10		100	0	0	0	150	0.1		1	0	0		12		75	1	1		6	8	8	8	9	6	4	6	0		12.7	45.9	46.7	48.4	18.7	18
ERAS		1	124		162.6	55.339									0		905	160	1800	0	100	0		0.4	0	0		2		71	1	1		0	10	10	5	9	4	10	10	0		7.5	0	15	33.3	11.5	15
Lidocaine	22	0	97	195	180.3	202.304		10 mg X 4hrs						0.5 mg, Intravenous, Q2H PRN	30		605	0	0	0	300	0.25		0	1000	0	30	17.5		52	1	1		10	9	10	9	7	8	9	9	8		0	42.7	76.7	107.6	99.1	56
ERAS		1	237		149	60				50 mg X 6 hrs					13.334		564	84.398	1500	0.25	150	0		0	0	0		25		50	1	1		7	6	2	5	6						12.7	7.5	22.5	30	30	7.5
Lidocaine	35	0	50	147	182.9	60.5						150 mg X QD			50		100	0	0	0	120	0.025		0	0	0		1.75		72	0	1		6	2	9	8	2	1		2	1		0	118.8	89.3	52.5	92	53
ERAS		1	47		177.8	77.837									0		966	143.76	2000	0.25	100	0.05		0	0	0		25		73	0	1		0	0	4	6	0	6					0	0	0	0	0	0
Lidocaine	36	0	57	154	180.3	68.04									0		432.5	0	0	0	250	0.05		0.5	1000	0		6		47	0	1		9	7	6	7	5	6	6	5	6		16.7	18.7	18.7	45.3	92	33.3
ERAS		1	146		172	73.93									0		406.8	99.6	2000	0.25	250	0		0	0	0		25		49	0	1		7	6	7	4	4						10	15	30	30	15	7.5
Lidocaine	37	0	59	156	175.3	84.823			5 mg X 6 hrs						6.667		332	20	0	0	140	0.2		1	1000	0		19		62	0	1		8	2	2	0	2	2	5	7	5		23.3	20	36	52	16	34.7
ERAS		1	186		188	86.1		7.5 mg X 4 hrs							22.5		897.701	130.553	2000	0.25	200	0		0	0	0		25		63	0	1		3	5	0	3	7	6	2				0	7.5	22.5	30	45	30
Lidocaine	38	0	60	157	171.5	97.5		5 mg X 4 hrs		50 mg X 6 hrs	1 patch				28.3		434	61.75	0	0	150	0.1		0.4	0	0		9		82	0	1		6	3	4	2	2	3		2	0		0	165	142.5	13.3	36	36
ERAS		1	190		170	79			5 mg X 6 hrs						6.667		398.4	67.255	2000	0.25	200	0		0	0	0		25		73	0	1		0	6.5	6	7	6	4	7				6.7	15	7.5	30	45	37.5
Lidocaine	39	0	61	158	175.3	94.076		10 mg X 4 hrs			1 patch/ 37 mcg/hr/72 hrs				92.16		1005	128.606	0	0	200	0		2	0	0		10		56	0	1		10	2	5	4	3	10		10	5		33.3	36	118	120	144.5	160.3
ERAS		1	129		172.7	68.04					1 patch 50 mcg/72 hr				84		282.24	54.04	2000	0.25	200	0		0	0	0		25		56	0	1		10	8	8	9	6.5						13.3	15	52.5	67.5	75	15
Lidocaine	40	0	71	169	184.4	78									0		100	20	0	0	160	0.45		2	0	0		41.5		32	0	1		10	10	10	4	7	5	10	10	5		36	62.5	178.4	136.3	158.3	99.7
ERAS		1	210		170.2	75.025			5 mg X 6 hrs						6.667		415	109	2000	0.25	200	0		0	0	0		25		41	0	1		7	8	8	1.5	2	4	5	5.5	5		35.7	18.3	30	74	42.5	67.2
Lidocaine	41	0	78	176	200.7	79.833		5 mg X 4 hrs	5 mg X 6 hrs						21.667		410	0	0	0	170	0.05		0	0	0	30	3.5		23	0	1		4	0	5	2	4	3	0				15.3	46.4	43.2	42.9	43.2	52.5
ERAS		1	22		185.4	76.703		5 mg X 1 dose						0.5 mg X 3 doses IV	10		535	141.76	2000	0.25	300	0		0	0	0		25		24	0	1		5	1	6	3	5	6					3.3	0	47	32	90	98
Lidocaine	42	0	86	184	172.7	63.5				50 mg X BD	50 mcg IV			0.2 mg/ml PCA continuous	30.834		814	0	2000	0	200	1.5		4.8	0	0		129		49	0	1		10	8	9	7	8	8	7	8.5	6		79.9	161.3	204.4	264.2	269.9	356.1
ERAS		1	62		175.3	72.576									0		768.96	149.36	2750		200	0		1	0	0		5		50	0	1		6	9	8	8	5	7	9	8	8		6.7	34.3	121.3	82.7	69.3	32.9
Lidocaine	43	0	87	185	188	86.9								0.2 mg/ml PCA continuous plus 2 mg injection IV X 4 hrs	60		100	0	0	0	250	0.25		2	0	0		27.5		34	0	1		4	8	8	7		7	8		4		35.5	49	213.2	145.5	95.3	97.9
ERAS		1	15		129.5	86.818		5 mg X 4 hrs							15		130	0	0	0.1	200	0		0	0	0		10		39	0	1		0	6	9	7		0	9	2			0	45	45	37.5	45	0
Lidocaine	44	0	88	186	180.3	84.823				50 mg X 8 hrs					13.334		365	0	0	0	230	0.25		0	1000	20		57.5		46	0	1		6	6	5	8	7	6	6	6	2.5		23.3	32	85.3	56.9	18	12.7
ERAS		1	244		182	65.772									0		1500	208.176	1700	0.5	150	0		0	0	0		50		49	0	1		0	9	10	8	7	7	6	8	7		0	15	138.3	120	165	173.5
Lidocaine	45	0	89	187	177.8	61.236		10 mg X 4 hrs		50 mg X 6 hrs	25 mcg Q1H/IV				85.3334		485	0	0	0	200	0.15		1.4	1000	0		17.5		22	0	1		8	7	3	8	4	7	6	5	3		33.3	70	480.7	152.5	116.7	175.7
ERAS		1	200		178	84									0		953.94	240.581	2750	0.1	200	0		0	0	0		10		40	0	1		0	2	7	3	4	3	10	9	2		0	0	30	30	30	15
Lidocaine	46	0	92	190	185.4	83.9									0		1380	187.782	2000	0	180	0.1		2	1000	0		17		61	0	1		0	0	4	1	3	9	3	9	7		0	46.7	26.7	36	64.3	69.3
ERAS		1	199		180.3	72.122		5 mg X 4 hrs							15		192.5	40	2000	0.25	150	0		0	0	0		25		61	0	1		5	2	4	0	1	0	0	1	0		5	15	15	30	22.5	7.5
Lidocaine	47	0	99	197	172.7	55.2				50 mg X 6 hrs					13.33		450	40	0	0	150	0.05		0.5	1000	0		37.5		32	0	1		7	6.5	8	5	3	3.5	3	6			20.3	22	92.7	27.7	35.3	5
ERAS		1	135		172.7	100.426									0		890.84	155	2000	0.25	250	0.025		0	0	0		25.0018		41	0	1		0	3	5	0	3		1		0		1.3	0	15	45	37.5	15
Lidocaine	58	0	49	146	170.2	78.472									0		170	0	0	0	160	0.1		0.4	0	0		9		57	1	0		4	3	4	3	3			3			13.3	2	0	10.7	2.7	0.7
ERAS		1	21		162.6	66.225									0		813.8	20	2000	0.1	160	0.1	0.02	0	0	0		0.007		57	1	0		6	7	9	6			7				14	15	30	22.5	15	15
Lidocaine	59	0	51	148	167.6	72.576									0		269	0	0	0	180	0.15		0.8	0	0		14.5		55	1	0		10	8	10	8	4	5	10	7	10		4.2	12.7	16	17.3	8	16
ERAS		1	6		157	73.483		10 mg X 4 doses						1 mg IV 3 doses	35		472.5	152.75	2000	0.1	140	0		0	0	0		0		54	1	0		9	6	7	7	4	4	7				10	15	37.5	30	35	25
Lidocaine	60	0	52	149	170.2	83.916									0		470	0	0	0	250	0.15		2	0	0		20.5		55	1	0		4	7	7	8	3	5	5	5	10		18.7	26.8	61.9	36	40.2	29.3
ERAS		1	188		182.9	76.658									0		478.2	86.4	2000	0.25	200	0		0	0	0		25		55	1	0		0	0	2	3	2						0	0	15	22.5	22.5
Lidocaine	61	0	53	150	160	71.269		10 mg X 6 hrs							40		590	88.92	0	0	150	0.1		0	0	0		7		68	1	0		0	5			2	3	3		2		0	12	24	12	31.3	20.7
ERAS		1	137		167.6	106.505		5 mg X 4 hrs							15		1100	106.295	3000	0	200	0		0	0	0		0		68	1	0		5	1	5	5.5	3	5					0	0	15	22.5	15	0
Lidocaine	62	0	55	152	165.1	71.215									0		515	60	0	0	200	0.125		0.4	1000	0		10.75		63	1	0			5	0	5	7		5	8	7		10	16	21.7	8.3	18	20
ERAS		1	241		170.2	73.936									0		107.1	56.6	2100	0.25	170	0		0	0	0		25		63	1	0		8	0	0	0	0	0					0	0	0	0	0	0
Lidocaine	63	0	58	155	165.1	63.2									0		582	0	0	0	140	0.3		0	1000	0		21		62	1	0		5	3	2	3	9	3	5				12.7	0	0	10	10	32.5
ERAS		1	106		147.3	90.719									0		932.5	127.1	2500	0	170	0		0	0	0		0		62	1	0		0	0	0	0	10	0					0	15	0	0	15	0
Lidocaine	64	0	62	159	175.3	86.183									0		407	0	0	0	200	0.25		0.5	0	0		20		58	1	0		10	5	6	3	5	0	5	1			14	20	17.3	30	15	15
ERAS		1	34		165.1	82.872									0		823.64	93.325	2000	0.25	240	0		0	0	0		25		58	1	0		0	0	0	0	0	2	2				0	0	0	0	0	0
Lidocaine	65	0	64	161	167.6	90.9									0		672.5	0	2000	0	250	0.15		2	1000	0		20.5		53	1	0		10	10	10	9	8	9	9	8	8		41.3	0	104.1	14	104	108.3
ERAS		1	162		165.1	82.872									0		230	57	0	0.1	80	0		0	0	0		10		52	1	0		10	5	8	4	6	5	3				0	22.5	37.5	37.5	15	15
Lidocaine	66	0	65	162	165.1	130.182									0		1200	240	0	0	330	0.25		0.4	0	0		19.5		56	1	0		7	3	5	0	5	0	1		1		10	8	18.7	4	1.3	0
ERAS		1	87		164	86									0		806.208	112.09	2800	0	200	0		0	0	0		0		56	1	0		0		3	3	4	4	3				0	0	0	30	15	22.5
Lidocaine	67	0	66	163	161.3	67.9									0		607	70.75	0	0	120	0.1		1.2	1000	0		13		78	1	0		4	3	0	2	0	0	0		0		0	12	25.5	5.3	33.3	6.7
ERAS		1	82		162.6	63.504									0		360	53	1800	0.1	100	0		0	0	0		10		78	1	0		0	0	0	0	0	0					0	0	0	0	0	0
Lidocaine	68	0	75	173	175	61								0.5 mg x 2 hrs	12		422.5	0	0	0	160	0.05		0.4	0	0		5.5		34	1	0		1	0	4	4.5	3	1	2	4			11.3	10.7	33.7	29.2	27.8	30.5
ERAS		1	28		172.7	103.556									0		477.5	129.25	2000	0	200	0		0	0	0		0		35	1	0		10	8	10	9	8	9	9	10	9		83.3	12	39.7	35	49.8	52.3
Lidocaine	69	0	76	174	160	58.7									0		384	20	0	0				0.4	1000	0	30	2		55	1	0		3	6	2		2	3	2	1			5	15	0	0	30	0
ERAS		1	78		160	91.082		5 mg X 4 hrs							15		792.482	100.858	2950	0.25	200	0		0	0	0		25		54	1	0		0	0	2	2	1	2					0	0	22.5	22.5	7.5	22.5
Lidocaine	70	0	80	178	157.5	77									0		314	0	0	0	150	0.35		0	0	0		24.5		70	1	0		4		2	6	7	4					2.7	2.5	7.5	7.5	12.5	10
ERAS		1	214		160	129.774									0		1077.92	238.08	3000	0	290	0		0	0	0		0		69	1	0		0	10		5	3	8	9	6	8		0	30	30	45	30	45
Lidocaine	71	0	81	179	160	74.39									0		100	20	0	0	200	0.25		1.4	0	0		24.5		62	1	0		7		2		0	0	0		2		6.7	21.3	32	4	8	9.3
ERAS		1	182		165.1	74.844									0		432.5	70.65	2000	0.1	200	0		0	0	0		10		61	1	0		6	5	5		7	4					5.3	7.5	45	15	15	30
Lidocaine	72	0	83	181	162.6	54.432									0		292	0	0	0	150	0.1		0.8	0	0	15	11		51	1	0		1	8	5	6	4	6.5	10	1	5		2.5	0	30	7.5	22.5	7.5
ERAS		1	11		157.5	53.524									0		259.2	54.57	1900	0.1	130	0		0	0	0		10		51	1	0		5	0	4	7	5						14	0	0	0	15
Lidocaine	73	0	85	183	162.6	66.225									0		554.9	80.312	1500	0	150	0.05		1	1000	0		8.5		68	1	0		0	3	4	9	2.5	4	1		0		0	16	34.3	10	82.5	22.3
ERAS		1	159		165.1	76.567									0		674.08	103.96	0	0.25	150	0		0	1000	0		25		68	1	0		0	1	3	2	0	0	0	0	0		0	0	0	0	0	0
Lidocaine	88	0	56	153	177.8	83.008									0		432	0	0	0	200	0.25		1.4	0	0		24.5		67	0	0		0	5	0	2	2		2		6		10	5.3	21.3	0.7	4.5	0
ERAS		1	26		172.7	105									0		286.5	30.325	3000	0.2	200	0		0	0	0		20		67	0	0		0	0	7	5	0						0	0	15	30	22.5
Lidocaine	89	0	63	160	188	92.987									0		475	0	0	0	200	0.15		1.6	1000	0		18.5		42	0	0		5	8	6	4	2	2	4	3	1		11.3	60	45.3	67.2	14	90
ERAS		1	27		172.7	78.472									0		1400	181.363	2500	0.2	200	0		0	0	0		20		45	0	0		7	6	4	5	7						5	30	45	45	45	30
Lidocaine	90	0	67	164	172.7	92.534									0		706	120.327	0	0	150	0.25		2	0	0		27.5		53	0	0		2	5	6	5	2	6	7	5	2		15.3	9.8	60.8	75.2	38	26.5
ERAS		1	16		175.3	65.826									0		668.6	108.176	2050	0.1	140	0		0	0	0		10		52	0	0		0		1	2	3	2					0	0	0	0	0	15
Lidocaine	91	0	68	165	175.3	61.1									0		595	57.35	1000	0	240	0.25		2	750	0		27.5		45	0	0		6	6	8	6	4	6	5	6	6		5	25.3	34.7	6.7	31	13.3
ERAS		1	45		170.2	81									0		100	40	2250	0.15		0		0	0	0		15		45	0	0		0	1		1							0	0	0	0	0
Lidocaine	92	0	72	170	183	82.101									0		1031	0	0	0	200	0.25		1	0	10		22.5		29	0	0		10	10	0	0	0	4	7				20	30.7	47.3	30.7	46	31
ERAS		1	40		175.3	85.14									0		984.5	209.26	2500	0.2	200	0		0	0	0		20		29	0	0		2	2	1	1							0	22.5	15	15	15
Lidocaine	93	0	79	177	193	83.6									0		558	20	1000	0	200	0.3		4	1000	0	30	41		35	0	0		10	10	10	4	10	9	9	8	8		371.7	171.7	313.9	279.9	294.9	153.3
ERAS		1	134		182.9	79.379									0		130.816	166.575	2000	0.25	250	0.025		0	0	0		25.0018		35	0	0		3	8	10	4	4	2	2	4			0	15	67.5	52.5	75	52.5
Lidocaine	94	0	82	180	175.3	90.719									0		410	0	0	0	180	0.25		0.8	1000	0		21.5		77	0	0		5	3	0	0	0	2	4	0			10	13.3	0	2.7	1.3	0
ERAS		1	61		165.1	63.594									0		979.384	70	2000	0.2	150	0.02		0	0	0		20.1		77	0	0		5	5	5	4	3	3	5	4	6		2.6	0	15	30	7.5	0
Lidocaine	95	0	84	182	167.6	55.792									0		158	0	0	0	200	0.175		1	1000	0		17.25		53	0	0		3	1	3		2.5	4	3	2	4		2.7	25.3	9.3	29.7	25.7	44.2
ERAS		1	204		180.3	99.791			5 mg X 12 hrs						3.334		1300	294	3000	0.1	200	0		0	0	0		10		53	0	0		6	8	4.5	8	5	8	7.5	8			11.3	30	60	45	60	37.5
Lidocaine	96	0	93	191	175.3	88.451									0		493	40	0	0	100	0		0.8	0	0		4		62	0	0		5	3	2	1	4	1.5	1	0	3		20.7	5.3	6.7	13.3	22.7	30
ERAS		1	217		175	91.9									0		690.92	125.162	2400	0	180	0		0	0	0		0		63	0	0		0		0								0	0	0	7.5
Lidocaine	97	0	95	193	188	110.7		15 mg X 4 hrs						0.2 mg/mL CADD pump NS 100 mL, IV Q1H	69		1052	116.5	0	0	170	0.1		1.2	1000	0		13		32	0	0		1	0	0	5	0	0	0	0	0		1.3	2.7	38.7	17.3	17.3	6.7
ERAS		1	163		188	135.444									0		400	65	3900	0.1	250	0		0	0	0		10		32	0	0		5	1	5	7	5.5						20.1	0	7.5	37.5	30	15
Lidocaine	98	0	96	194	181.6	77.3									0		687.5	0	0	0	200	0.2		1	0	0		19		66	0	0		10	2	0	2	1	0	1	2	1		24.7	13.3	18.7	9.3	12	29.7
ERAS		1	25		172.7	105									0		1700	370.98	3000	0.1	120	0		0	0	0		10		66	0	0		0	6.5	8	9	9	8	8	8			0	22.5	30	30	30	60
Lidocaine	99	0	98	196	175.3	81.392									0		580	0	0	0	180	0.15		1	0	0		15.5		67	0	0		0	0	2	1	6	2			1		0	10	10	7.5	7.5	12.5
ERAS		1	83		188	85.73									0		533.328	110.514	2000	0.25	200	0		0.8	0	0		29.0035		67	0	0		4	0	3	1							0	7.5	15	15
Lidocaine	100	0	100	198	175.3	81.7					25 mcg, IV, Q1H PRN				42		688	122.324	0	0	350	0		2	0	0		10		44	0	0		4	4	6	3	3	2	0	3	3		3.8	24.7	18.7	24.7	25.5	18.7
ERAS		1	93		193	125.247									0		679	87.145	4000	0.12	220	0.13	0.02	0	0	0				45	0	0		6	3	6	3	6	3	5				2.6	0	15	30	45	30
[truncated: 40 more columns]

## Sheet: Lidocaine 
					NRS Pain Assessment	PREOPERATIVE MEDICATIONS									PERIOPERATIVE MEDICATIONS												NRS RR									Morphine Equivalents (mg)										Hypotension
	Ht (cm)	Wt (kg)	Age (yr)	Gender	Chronic pain	Oxycodone	Hydrocodone	Tramadol	Fentanyl	Morphine	Methadone	Hydromorphone	MORPHINE EQUIVALEN		Lidocaine (mg)	Ketamine (mg)	Mag. Sulfate (mg)	Morphine P.F (mg)	Propofol (mg)	Fentanyl I.V (mg)	Fentanyl neuroaxial	Hydromorphone (mg)	Acetoaminophin (mg)	Methadone (mg)	Ketorolac (mg)	MORPHINE EQUIVALENT	NRS RR	NRS 12h	NRS 24h	NRS 36h	NRS 48h	NRS 60h	NRS 72h	NRS 84h	NRS 96h		M_RR	M_12h	M_24h	M_36h	M_48h	M_60h	M_72h	M_84h	M_96h		Hypo1	Hypo2	Hypo3
Lidocaine	165.1	104.4	52	1	1								0		569	0	0	0	280	0.1		2	0	10		37	5	6	0	0	5		6		7		16.7	32	101.6	58	70	46.7	99.3	152.8	88		0	0	0
Lidocaine	160	50.7	40	1	1		10 mg X 6 hrs						13.334		60	0	0	0	200	0.25		2.4	0	0		29.5	10	6	7	5	9	2	7	6	7		62.7	63.3	68.7	114.8	72.7	118.7	88	69.3	84		0	0	0
Lidocaine	162.6	64.1	37	1	1		5 mg X 6 hrs						6.667		722.5	100	0	0	826.69	0.1		0.5	1000	0		9.5	0	8	7		6		5				0	5.3	25.3	18.4	48.3	40.7	21.7	0	15		0	0
Lidocaine	175.3	114.8	50	1	1	30 mg X 6 hrs					40 mg X 8 hrs		219.996		559	100	1000	0	200	0.25		2	0	0		27.5	7	9	10	10	9	8	7	8	6		80.5	204.7	268	369.5	406.9	339.7	280	317.5	307.5		0	0	0
Lidocaine	157.5	62.596	49	1	1		5 mg X 6 hrs					1 mg X OD	11.667		1160	0	0	0	120	0.3		0	0	20		61	5	9	3	3	0	2	0				2.5	30.7	49.3	17.3	5.5	16	49.9	29.3	34.7		0	0	0
Lidocaine	161.3	93.7	33	1	1						20 mg X 8 hrs		79.998		495	0	0	0	200	0.7		0	1000	10		69	10	8	10	3	2	6	6	5	8		28	113.3	175.7	352	239.7	92.8	322.8	183.3	73.8		0	0	0
Lidocaine	175.3	123.832	57	1	1		10 mg X 6 hrs						13.334		637	0	0	0	300	0.25		0	1000	0		17.5	7	10	9	8	9	10	8.5	6	9		15.3	32	10	32.3	65.1	54.7	67.1	26.7	42.7		0	0	0
Lidocaine	160	63.957	65	1	1	10 mg X 4 hrs			fentanyl 0.05 mg/ml injection				30.35		584	0	0	0	110	0.05		2	0	0		45	4	4	0	0	0	6	9	3	8		0	12.5	37.5	5	7.5	1.25	2.5	3.75	0		0	0	0
Lidocaine	152.4	105.688	75	1	1							2 mg oral X OD	10		100	0	0	0	150	0.1		1	0	0		12	6	8	8	8	9	6	4	6	0		12.7	45.9	46.7	48.4	18.7	18	17.3	0	10		0	0	0
Lidocaine	180.3	202.304	52	1	1	10 mg X 4hrs						0.5 mg, Intravenous, Q2H PRN	30		605	0	0	0	300	0.25		0	1000	0	30	17.5	10	9	10	9	7	8	9	9	8		0	42.7	76.7	107.6	99.1	56	368.3	93.3	107.5		0	0	0
Lidocaine	182.9	60.5	72	0	1					150 mg X QD			50		100	0	0	0	120	0.025		0	0	0		1.75	6	2	9	8	2	1		2	1		0	118.8	89.3	52.5	92	53	204	130	100		0	0	0
Lidocaine	180.3	68.04	47	0	1								0		432.5	0	0	0	250	0.05		0.5	1000	0		6	9	7	6	7	5	6	6	5	6		16.7	18.7	18.7	45.3	92	33.3	39.1	30.7	46.7		0	0	0
Lidocaine	175.3	84.823	62	0	1		5 mg X 6 hrs						6.667		332	20	0	0	140	0.2		1	1000	0		19	8	2	2	0	2	2	5	7	5		23.3	20	36	52	16	34.7	9.3	9.3	8		0	0	0
Lidocaine	171.5	97.5	82	0	1	5 mg X 4 hrs		50 mg X 6 hrs	1 patch				28.3		434	61.75	0	0	150	0.1		0.4	0	0		9	6	3	4	2	2	3		2	0		0	165	142.5	13.3	36	36	15.3	22	8		0	0	0
Lidocaine	175.3	94.076	56	0	1	10 mg X 4 hrs			1 patch/ 37 mcg/hr/72 hrs				92.16		1005	128.606	0	0	200	0		2	0	0		10	10	2	5	4	3	10		10	5		33.3	36	118	120	144.5	160.3	2.5	2.5	2.5		0	0	0
Lidocaine	184.4	78	32	0	1								0		100	20	0	0	160	0.45		2	0	0		41.5	10	10	10	4	7	5	10	10	5		36	62.5	178.4	136.3	158.3	99.7	32.5	87.5	90		0	0	0
Lidocaine	200.7	79.833	23	0	1	5 mg X 4 hrs	5 mg X 6 hrs						21.667		410	0	0	0	170	0.05		0	0	0	30	3.5	4	0	5	2	4	3	0				15.3	46.4	43.2	42.9	43.2	52.5	37.5				0	0	0
Lidocaine	172.7	63.5	49	0	1			50 mg X BD	50 mcg IV			0.2 mg/ml PCA continuous	30.834		814	0	2000	0	200	1.5		4.8	0	0		129	10	8	9	7	8	8	7	8.5	6		79.9	161.3	204.4	264.2	269.9	356.1	304.2	293.3	342.4		0	0	0
Lidocaine	188	86.9	34	0	1							0.2 mg/ml PCA continuous plus 2 mg injection IV X 4 hrs	60		100	0	0	0	250	0.25		2	0	0		27.5	4	8	8	7		7	8		4		35.5	49	213.2	145.5	95.3	97.9	69.3	216	154		0	0	0
Lidocaine	180.3	84.823	46	0	1			50 mg X 8 hrs					13.334		365	0	0	0	230	0.25		0	1000	20		57.5	6	6	5	8	7	6	6	6	2.5		23.3	32	85.3	56.9	18	12.7	16.7	29.5	44.1		0	0	0
Lidocaine	177.8	61.236	22	0	1	10 mg X 4 hrs		50 mg X 6 hrs	25 mcg Q1H/IV				85.3334		485	0	0	0	200	0.15		1.4	1000	0		17.5	8	7	3	8	4	7	6	5	3		33.3	70	480.7	152.5	116.7	175.7	74.3	15	15		0	0	0
Lidocaine	185.4	83.9	61	0	1								0		1380	187.782	2000	0	180	0.1		2	1000	0		17	0	0	4	1	3	9	3	9	7		0	46.7	26.7	36	64.3	69.3	31.5	31	47.8		0	0	0
Lidocaine	172.7	55.2	32	0	1			50 mg X 6 hrs					13.33		450	40	0	0	150	0.05		0.5	1000	0		37.5	7	6.5	8	5	3	3.5	3	6			20.3	22	92.7	27.7	35.3	5	15	12.5	7.5		0	0	0
Lidocaine	170.2	78.472	57	1	0								0		170	0	0	0	160	0.1		0.4	0	0		9	4	3	4	3	3			3			13.3	2	0	10.7	2.7	0.7	0	5			0	0	0
Lidocaine	167.6	72.576	55	1	0								0		269	0	0	0	180	0.15		0.8	0	0		14.5	10	8	10	8	4	5	10	7	10		4.2	12.7	16	17.3	8	16	18.3	15.7	3.8		0	0	0
Lidocaine	170.2	83.916	55	1	0								0		470	0	0	0	250	0.15		2	0	0		20.5	4	7	7	8	3	5	5	5	10		18.7	26.8	61.9	36	40.2	29.3	16.8	10	10		0	0
Lidocaine	160	71.269	68	1	0	10 mg X 6 hrs							40		590	88.92	0	0	150	0.1		0	0	0		7	0	5			2	3	3		2		0	12	24	12	31.3	20.7	16	17.3	13.3		0	0	0
Lidocaine	165.1	71.215	63	1	0								0		515	60	0	0	200	0.125		0.4	1000	0		10.75		5	0	5	7		5	8	7		10	16	21.7	8.3	18	20	10	5	15		0	0
Lidocaine	165.1	63.2	62	1	0								0		582	0	0	0	140	0.3		0	1000	0		21	5	3	2	3	9	3	5				12.7	0	0	10	10	32.5	32.5				0	0	0
Lidocaine	175.3	86.183	58	1	0								0		407	0	0	0	200	0.25		0.5	0	0		20	10	5	6	3	5	0	5	1			14	20	17.3	30	15	15	15	30	15		0	0
Lidocaine	167.6	90.9	53	1	0								0		672.5	0	2000	0	250	0.15		2	1000	0		20.5	10	10	10	9	8	9	9	8	8		41.3	0	104.1	14	104	108.3	99.3	65.2	135.1		0	0	0
Lidocaine	165.1	130.182	56	1	0								0		1200	240	0	0	330	0.25		0.4	0	0		19.5	7	3	5	0	5	0	1		1		10	8	18.7	4	1.3	0	7.5	15	15		0	0	0
Lidocaine	161.3	67.9	78	1	0								0		607	70.75	0	0	120	0.1		1.2	1000	0		13	4	3	0	2	0	0	0		0		0	12	25.5	5.3	33.3	6.7	4	0	0		0	0
Lidocaine	175	61	34	1	0							0.5 mg x 2 hrs	12		422.5	0	0	0	160	0.05		0.4	0	0		5.5	1	0	4	4.5	3	1	2	4			11.3	10.7	33.7	29.2	27.8	30.5	46.3	30	15		0	0
Lidocaine	160	58.7	55	1	0								0		384	20	0	0				0.4	1000	0	30	2	3	6	2		2	3	2	1			5	15	0	0	30	0	0	0	0		0	0
Lidocaine	157.5	77	70	1	0								0		314	0	0	0	150	0.35		0	0	0		24.5	4		2	6	7	4					2.7	2.5	7.5	7.5	12.5	10	0				0	0
Lidocaine	160	74.39	62	1	0								0		100	20	0	0	200	0.25		1.4	0	0		24.5	7		2		0	0	0		2		6.7	21.3	32	4	8	9.3	5.3	20.3	37.5		0	0
Lidocaine	162.6	54.432	51	1	0								0		292	0	0	0	150	0.1		0.8	0	0	15	11	1	8	5	6	4	6.5	10	1	5		2.5	0	30	7.5	22.5	7.5	30	7.5	7.5		0	0	0
Lidocaine	162.6	66.225	68	1	0								0		554.9	80.312	1500	0	150	0.05		1	1000	0		8.5	0	3	4	9	2.5	4	1		0		0	16	34.3	10	82.5	22.3	16.3	0	0		0	0	0
Lidocaine	177.8	83.008	67	0	0								0		432	0	0	0	200	0.25		1.4	0	0		24.5	0	5	0	2	2		2		6		10	5.3	21.3	0.7	4.5	0	2.5	2.5	5		0	0
Lidocaine	188	92.987	42	0	0								0		475	0	0	0	200	0.15		1.6	1000	0		18.5	5	8	6	4	2	2	4	3	1		11.3	60	45.3	67.2	14	90	111	93	123		0	0
Lidocaine	172.7	92.534	53	0	0								0		706	120.327	0	0	150	0.25		2	0	0		27.5	2	5	6	5	2	6	7	5	2		15.3	9.8	60.8	75.2	38	26.5	36.2	24.4	14.7		0	0	0
Lidocaine	175.3	61.1	45	0	0								0		595	57.35	1000	0	240	0.25		2	750	0		27.5	6	6	8	6	4	6	5	6	6		5	25.3	34.7	6.7	31	13.3	39.7	33.9	23.3		0	0	0
Lidocaine	183	82.101	29	0	0								0		1031	0	0	0	200	0.25		1	0	10		22.5	10	10	0	0	0	4	7				20	30.7	47.3	30.7	46	31	67.3	30	37.5		0	0
Lidocaine	193	83.6	35	0	0								0		558	20	1000	0	200	0.3		4	1000	0	30	41	10	10	10	4	10	9	9	8	8		371.7	171.7	313.9	279.9	294.9	153.3	416.3	207.3	303		0	0	0
Lidocaine	175.3	90.719	77	0	0								0		410	0	0	0	180	0.25		0.8	1000	0		21.5	5	3	0	0	0	2	4	0			10	13.3	0	2.7	1.3	0	30	15	0		0	0	0
Lidocaine	167.6	55.792	53	0	0								0		158	0	0	0	200	0.175		1	1000	0		17.25	3	1	3		2.5	4	3	2	4		2.7	25.3	9.3	29.7	25.7	44.2	17.7	14.2	15		0	0	0
Lidocaine	175.3	88.451	62	0	0								0		493	40	0	0	100	0		0.8	0	0		4	5	3	2	1	4	1.5	1	0	3		20.7	5.3	6.7	13.3	22.7	30	50.3	15	15		0	0	0
Lidocaine	188	110.7	32	0	0	15 mg X 4 hrs						0.2 mg/mL CADD pump NS 100 mL, IV Q1H	69		1052	116.5	0	0	170	0.1		1.2	1000	0		13	1	0	0	5	0	0	0	0	0		1.3	2.7	38.7	17.3	17.3	6.7	12	24	10.7		0	0	0
Lidocaine	181.6	77.3	66	0	0								0		687.5	0	0	0	200	0.2		1	0	0		19	10	2	0	2	1	0	1	2	1		24.7	13.3	18.7	9.3	12	29.7	44.7	45	60		0	0	0
Lidocaine	175.3	81.392	67	0	0								0		580	0	0	0	180	0.15		1	0	0		15.5	0	0	2	1	6	2			1		0	10	10	7.5	7.5	12.5	5	7.5	0		0	0	0
Lidocaine	175.3	81.7	44	0	0				25 mcg, IV, Q1H PRN				42		688	122.324	0	0	350	0		2	0	0		10	4	4	6	3	3	2	0	3	3		3.8	24.7	18.7	24.7	25.5	18.7	38.7	9.3	39.5		0	0	0
[truncated: 34 more columns]

## Sheet: ERAS
			Matching criteria			PREOPERATIVE MEDICATIONS								Peroperative medications												NRS Pain Assessment										Morphine Equivalents (mg)										Hypotension
	Ht (cm)	Wt (kg)	Age (yr)	Gender	Chronic pain	Oxycodone	Hydrocodone	Tramadol	Fentanyl	Morphine	Methadone	Hydromorphone	MORPHINE EQUIVALENTS	Lidocaine (mg)	Ketamine (mg)	Mag. Sulfate (mg)	Morphine P.F (mg)	Propofol (mg)	Fentanyl I.V (mg)	Fentanyl neuroaxial	Hydromorphone (mg)	Acetoaminophin (mg)	Methadone (mg)	Ketorolac (mg)	MORPHINE EQUIVALENT	NRS RR	NRS 12h	NRS 24h	NRS 36h	NRS 48h	NRS 60h	NRS 72h	NRS 84h	NRS 96h		M_RR	M_12h	M_24h	M_36h	M_48h	M_60h	M_72h	M_84h	M_96h		Hypo1	Hypo2	Hypo3	Hypo4
ERAS	167.6	72.303	50	1	1	5 mg X 4 hrs							15	947.08	247.88	2300	0.1	200	0		0	0	0		10	2	8	6	7	9	5	5.5	3	8		10	22.5	37.5	22.5	82.5	105	60	45	105		1	0	0	0
ERAS	165.1	46.811	39	1	1			50 mg X PRN					3.334	524.817	70.702	1250	0.1	90	0		0	0	0		10	9	6	6	9	5	8	5	8	8		5	37.5	58	115	79.6	74.7	78.2	71	66.8		0	0	0	0
ERAS	170.2	111.131	39	1	1								0	608.6	241.96	2000	0.3	200	0		0	0	0		30	0	5	7	6	7	5.5	5.5	4			0	0	42.5	26.5	16	16	60	52	34		0	0
ERAS	154.9	52.182	50	1	1						10 mg X4 hrs		79.9998	580	40	1600	0.2	150	0		0.5	0	0		22.5	7	8	4	4	6	4	7	5	9		35	45	245	103	73.7	193.3	142.7	196.7	304.4		0	0	0
ERAS	160	56.246	49	1	1						20 mg X 5 times	16 mg X Q4H	239.998	127.52	48.87	1550	0	150	0		0	0	0		0	8	8	7	9	8	8	8	6	7		72	72	256	304	72	112	112	224	224		0	0
ERAS	165.1	78.019	33	1	1								0	604.552	60	2000	0	200	0		0	0	0		0	3	2	2	0	5	7					7.7	10	22.5	30	47.5	47.5	35				0	0
ERAS	171.5	57	60	1	1	10 mg X BD							10	259	98.7	2000	0.25	50	0		0	0	0		25	5	0			2						15	15	15	22.5	22.5	22.5	15				0	0
ERAS	152.4	62.324	65	1	1	5 mg X QD							10	306	89.205	2250	0	170	0		0	0	0		0	0	0		0	0	2	2	7	7		0	0	0	15	0	0	7.5	20	15		0	0
ERAS	162.6	55.339	71	1	1								0	905	160	1800	0	100	0		0.4	0	0		2	0	10	10	5	9	4	10	10	0		7.5	0	15	33.3	11.5	15	15	30	24.5		0	0	0	0
ERAS	149	60	50	1	1			50 mg X 6 hrs					13.334	564	84.398	1500	0.25	150	0		0	0	0		25	7	6	2	5	6						12.7	7.5	22.5	30	30	7.5					0	0
ERAS	177.8	77.837	73	0	1								0	966	143.76	2000	0.25	100	0.05		0	0	0		25	0	0	4	6	0	6					0	0	0	0	0	0					0	0
ERAS	172	73.93	49	0	1								0	406.8	99.6	2000	0.25	250	0		0	0	0		25	7	6	7	4	4						10	15	30	30	15	7.5					0
ERAS	188	86.1	63	0	1	7.5 mg X 4 hrs							22.5	897.701	130.553	2000	0.25	200	0		0	0	0		25	3	5	0	3	7	6	2				0	7.5	22.5	30	45	30	22.5				0	0
ERAS	170	79	73	0	1		5 mg X 6 hrs						6.667	398.4	67.255	2000	0.25	200	0		0	0	0		25	0	6.5	6	7	6	4	7				6.7	15	7.5	30	45	37.5	37.5				0	0
ERAS	172.7	68.04	56	0	1				1 patch 50 mcg/72 hr				84	282.24	54.04	2000	0.25	200	0		0	0	0		25	10	8	8	9	6.5						13.3	15	52.5	67.5	75	15					0	0
ERAS	170.2	75.025	41	0	1		5 mg X 6 hrs						6.667	415	109	2000	0.25	200	0		0	0	0		25	7	8	8	1.5	2	4	5	5.5	5		35.7	18.3	30	74	42.5	67.2	70.2	60	37.5		0	0
ERAS	185.4	76.703	24	0	1	5 mg X 1 dose						0.5 mg X 3 doses IV	10	535	141.76	2000	0.25	300	0		0	0	0		25	5	1	6	3	5	6					3.3	0	47	32	90	98	66				0	0
ERAS	175.3	72.576	50	0	1								0	768.96	149.36	2750		200	0		1	0	0		5	6	9	8	8	5	7	9	8	8		6.7	34.3	121.3	82.7	69.3	32.9	59.9	35.5	18.5		0	0	0	0
ERAS	129.5	86.818	39	0	1	5 mg X 4 hrs							15	130	0	0	0.1	200	0		0	0	0		10	0	6	9	7		0	9	2			0	45	45	37.5	45	0	45	45	22.5		0	0	0
ERAS	182	65.772	49	0	1								0	1500	208.176	1700	0.5	150	0		0	0	0		50	0	9	10	8	7	7	6	8	7		0	15	138.3	120	165	173.5	165	158.5	135		0	0	0	0
ERAS	178	84	40	0	1								0	953.94	240.581	2750	0.1	200	0		0	0	0		10	0	2	7	3	4	3	10	9	2		0	0	30	30	30	15	22.5	21.7	36.7		0	0
ERAS	180.3	72.122	61	0	1	5 mg X 4 hrs							15	192.5	40	2000	0.25	150	0		0	0	0		25	5	2	4	0	1	0	0	1	0		5	15	15	30	22.5	7.5	0	0	0		0	0
ERAS	172.7	100.426	41	0	1								0	890.84	155	2000	0.25	250	0.025		0	0	0		25	0	3	5	0	3		1		0		1.3	0	15	45	37.5	15	0	15	15		0	0	0
ERAS	162.6	66.225	57	1	0								0	813.8	20	2000	0.1	160	0.1	0.02	0	0	0		31	6	7	9	6			7				14	15	30	22.5	15	15	30				0	0
ERAS	157	73.483	54	1	0	10 mg X 4 doses						1 mg IV 3 doses	35	472.5	152.75	2000	0.1	140	0		0	0	0		0	9	6	7	7	4	4	7				10	15	37.5	30	35	25	25				0	0
ERAS	182.9	76.658	55	1	0								0	478.2	86.4	2000	0.25	200	0		0	0	0		25	0	0	2	3	2						0	0	15	22.5	22.5						0	0
ERAS	167.6	106.505	68	1	0	5 mg X 4 hrs							15	1100	106.295	3000	0	200	0		0	0	0		0	5	1	5	5.5	3	5					0	0	15	22.5	15	0	7.5				0	0
ERAS	170.2	73.936	63	1	0								0	107.1	56.6	2100	0.25	170	0		0	0	0		25	8	0	0	0	0	0					0	0	0	0	0	0	0				0	0
ERAS	147.3	90.719	62	1	0								0	932.5	127.1	2500	0	170	0		0	0	0		0	0	0	0	0	10	0					0	15	0	0	15	0					0	0
ERAS	165.1	82.872	58	1	0								0	823.64	93.325	2000	0.25	240	0		0	0	0		25	0	0	0	0	0	2	2				0	0	0	0	0	0	0				0	0
ERAS	165.1	82.872	52	1	0								0	230	57	0	0.1	80	0		0	0	0		10	10	5	8	4	6	5	3				0	22.5	37.5	37.5	15	15	15	15			0	0
ERAS	164	86	56	1	0								0	806.208	112.09	2800	0	200	0		0	0	0		0	0		3	3	4	4	3				0	0	0	30	15	22.5	7.5				0	0
ERAS	162.6	63.504	78	1	0								0	360	53	1800	0.1	100	0		0	0	0		10	0	0	0	0	0	0					0	0	0	0	0	0	0				0	0
ERAS	172.7	103.556	35	1	0								0	477.5	129.25	2000	0	200	0		0	0	0		0	10	8	10	9	8	9	9	10	9		83.3	12	39.7	35	49.8	52.3	69	50	65		0	0
ERAS	160	91.082	54	1	0	5 mg X 4 hrs							15	792.482	100.858	2950	0.25	200	0		0	0	0		25	0	0	2	2	1	2					0	0	22.5	22.5	7.5	22.5	0				0	0
ERAS	160	129.774	69	1	0								0	1077.92	238.08	3000	0	290	0		0	0	0		0	0	10		5	3	8	9	6	8		0	30	30	45	30	45	45	60	30		0
ERAS	165.1	74.844	61	1	0								0	432.5	70.65	2000	0.1	200	0		0	0	0		10	6	5	5		7	4					5.3	7.5	45	15	15	30	15				0	0
ERAS	157.5	53.524	51	1	0								0	259.2	54.57	1900	0.1	130	0		0	0	0		10	5	0	4	7	5						14	0	0	0	15						0	0
ERAS	165.1	76.567	68	1	0								0	674.08	103.96	0	0.25	150	0		0	1000	0		25	0	1	3	2	0	0	0	0	0		0	0	0	0	0	0	0	0	0		0	0	0
ERAS	172.7	105	67	0	0								0	286.5	30.325	3000	0.2	200	0		0	0	0		20	0	0	7	5	0						0	0	15	30	22.5						0	0
ERAS	172.7	78.472	45	0	0								0	1400	181.363	2500	0.2	200	0		0	0	0		20	7	6	4	5	7						5	30	45	45	45	30	45				0	0
ERAS	175.3	65.826	52	0	0								0	668.6	108.176	2050	0.1	140	0		0	0	0		10	0		1	2	3	2					0	0	0	0	0	15					0	0
ERAS	170.2	81	45	0	0								0	100	40	2250	0.15		0		0	0	0		15	0	1		1							0	0	0	0	0						0	0
ERAS	175.3	85.14	29	0	0								0	984.5	209.26	2500	0.2	200	0		0	0	0		20	2	2	1	1							0	22.5	15	15	15						0	0
ERAS	182.9	79.379	35	0	0								0	130.816	166.575	2000	0.25	250	0.025		0	0	0		25.0018	3	8	10	4	4	2	2	4			0	15	67.5	52.5	75	52.5	37.5	60	30		0	0
ERAS	165.1	63.594	77	0	0								0	979.384	70	2000	0.2	150	0.02		0	0	0		20.1	5	5	5	4	3	3	5	4	6		2.6	0	15	30	7.5	0	7.5	0	0		0	0
ERAS	180.3	99.791	53	0	0		5 mg X 12 hrs						3.334	1300	294	3000	0.1	200	0		0	0	0		10	6	8	4.5	8	5	8	7.5	8			11.3	30	60	45	60	37.5	52.5	45	45		0	0	0
ERAS	175	91.9	63	0	0								0	690.92	125.162	2400	0	180	0		0	0	0		0	0		0								0	0	0	7.5							0	0
ERAS	188	135.444	32	0	0								0	400	65	3900	0.1	250	0		0	0	0		10	5	1	5	7	5.5						20.1	0	7.5	37.5	30	15					0	0
ERAS	172.7	105	66	0	0								0	1700	370.98	3000	0.1	120	0		0	0	0		10	0	6.5	8	9	9	8	8	8			0	22.5	30	30	30	60	45	60	30		0	0
ERAS	188	85.73	67	0	0								0	533.328	110.514	2000	0.25	200	0		0.8	0	0		29.0035	4	0	3	1							0	7.5	15	15							0
ERAS	193	125.247	45	0	0								0	679	87.145	4000	0.12	220	0.13	0.02	0	0	0		35.1	6	3	6	3	6	3	5				2.6	0	15	30	45	30	30	7.5			0	0

## Sheet: Codes
	0	1	2	3	4	5	6	7	8	9	10
Every no/yes answer	No	Yes
Gender	Male	Female
Urine R (retention)	No	Yes
Mental status	awake/alert	confused	Somnolent	Arouses with stimulation	Difficult to arouse	Asleep/unresponsive
Complications	No	delirium	fall down	allergic rxn
Satisfaction	No	Yes
N&V (nausea & vomiting)	No	Yes
Lidocaine toxicity (L toxicity)	No	Numbness in face/mouth	dizziness	light headed	confusion	ringing in ears	double vision	muscle twitching	seizure	arrythmias	numbness in extremity
Analgesia	Lidocaine	ERAS
		Hypotension is any BP that require adjusting/holding the pain management +/- giving fluids +/- giving vasopressors
		DOHS = duration of hospital stay postop (from time left theater)
		Ambulation/start to ambulate (hr) = first time patient stat to ampulate (from time left theater)
		Foley`s removal (hr) = time when removed (from time left theater)
		Bowel movement (hr) = first time patient had bowel movement/pass flatus (from time left theater)
		N&V (nausea and vomiting) that require treatment
		leave blank =patient no longer receiving lidocaine/epidural treatment or no data recorded/ patient discharged from hospital
		RR = Recovery room
